# Supplementary material for: Mass Homozygotes Accumulation in the NCI-60 Cancer Cell Lines As Compared to HapMap Trios, and Relation to Fragile Site Location
Source: PLoS One. 2012 Feb 9;7(2):e31628. doi: 10.1371/journal.pone.0031628 (PMC3276511; doi:10.1371/journal.pone.0031628)
Supplement: Table S1 — Genes in High ROHF bands without FRA in ±5 Mb vicinity (Regions identified in Table 3 ). (XLS) [file pone.0031628.s005.xls]

## Sheet: Table S1
	Table S1 Genes in High ROHF bands without FRA in ±5Mb vicinity (Regions identified in Table 3)
	Chr	Positiona	Start (Mb)b	End (Mb)b	ROHFc	Gene in region
	1	36030321	35	37	0.608	ADPRHL2, C1orf94, CLSPN, COL8A2, CSF3R, DLGAP3, EIF2C1, EIF2C3, GJA4, GJB5, KIAA0319L, LSM10, MAP7D1, NCDN, OSCP1, PSMB2, SFPQ, STK40, TEKT2, TFAP2E, THRAP3, TRAPPC3, ZMYM1, ZMYM4, ZMYM6
	2	83276616	82	85	0.551	CTNNA2, DNAH6, SUCLG1
	3	51216578	50	53	0.666	ABHD14B, ACY1, ALAS1, BAP1, CACNA2D2, CISH, CYB561D2, DOCK3, GLT8D1, GLYCTK, GNAI2, GNL3, GRM2, HEMK1, IQCF2, IQCF3, IQCF5, IQCF6, ITIH1, ITIH3, ITIH4, LOC440957, MAPKAPK3, NEK4, NISCH, NT5DC2, PARP3, PBRM1, PHF7, POC1A, RAD54L2, RASSF1, RBM5, RBM6, RRP9, SEMA3F, SFMBT1, STAB1, TMEM110, TWF2, VPRBP
	4	33354084	32	36	0.726	ARAP2, PCDH7
	11	38675473	37	41	0.561	API5, LRRC4C, RAG2
	15	43729998	42	46	0.66	ADAL, B2M, C15orf48, C15orf63, CAPN3, CASC4, CATSPER2, CCNDBP1, CDAN1, CTDSPL2, DUOX1, DUOX2, DUOXA1, EHD4, EIF3J, EPB42, FRMD5, GANC, GATM, HAUS2, LCMT2, LRRC57, MAP1A, MAPKBP1, MFAP1, MGA, PATL2, PDIA3, PLA2G4D, PLA2G4E, PLA2G4F, PLDN, PPIP5K1, RPS3A, SHF, SLC28A2, SLC30A4, SNAP23, SORD, SPATA5L1, SPG11, SPTBN5, SQRDL, TGM5, TGM7, TMEM62, TMEM87A, TP53BP1, TRIM69, TTBK2, TUBGCP4, UBR1, VPS39, W…
	16	34923039	34	36	0.879	SHCBP1, SLC6A8
	16	47735030	46	49	0.755	ABCC11, ABCC12, CBLN1, DNAJA2, GPT2, ITFG1, LONP2, MYLK3, N4BP1, NETO2, ORC6L, PHKB, SHCBP1, SIAH1, SLC6A8, VPS35
	a Physical position of SNP locus with maximum ROHF in the range. The middle one was used if multiple loci have equal maximum value
	b Approximate start and end position in Mega base pair
	c Average upper 95th percentile ROHF in ±5Mb vicinity around “Position”
