# Supplementary material for: Mass Homozygotes Accumulation in the NCI-60 Cancer Cell Lines As Compared to HapMap Trios, and Relation to Fragile Site Location
Source: PLoS One. 2012 Feb 9;7(2):e31628. doi: 10.1371/journal.pone.0031628 (PMC3276511; doi:10.1371/journal.pone.0031628)
Supplement: Table S2 — Average upper 95th percentile ROHF and number of miR genes around FRAs. (XLS) [file pone.0031628.s006.xls]

## Sheet: Table S2
	Table S2 Average upper 95th percentile ROHF and number of miR genes around FRAs
	FRA	Chr	CytoPosa	Start(Mb)	End(Mb)	ROHF_NCI60b	ROHF_HapMapb	ROHF(NCI60-HapMap)	numofmiR(5M)c	numofmiR(1M)c
	FRA1A	1	1p36	1.14671	28.4151	0.407208	0.0419897	0.365218	3	0
	FRA1B	1	1p32	32.4795	62.1212	0.388666	0.31791	0.0707558	0	0
	FRA1C	1	1p31.2	68.9398	71.5135	0.556712	0.278626	0.278086	5	0
	FRA1D	1	1p22	84.8306	117.645	0.418463	0.136951	0.281512	2	1
	FRA1E	1	1p21.2	99.7299	101.737	0.418351	0.136951	0.2814	2	1
	FRA1F	1	1q21	120.906	160.172	0.20339	0.0111111	0.192279	2	0
	FRA1G	1	1q25.1	173.11	180.859	0.371385	0.295259	0.0761257	5	1
	FRA1H	1	1q42.1	223.968	241.683	0.329984	0.0926196	0.237364	3	0
	FRA1I	1	1q44	242.147	249.231	0.271186	0.104284	0.166903	3	0
	FRA1J	1	1q12	112.906	156.21	NA	NA	NA	0	0
	FRA1K	1	1q31	156.612	207.254	0.29151	0.113446	0.178064	2	0
	FRA1L	1	1p31	57.111	100.715	0.465964	0.156796	0.309169	0	0
	FRA1M	1	1p21.3	94.7675	101.008	0.430066	0.12003	0.310036	3	1
	FRA2A	2	2q11.2	95.8312	158.301	0.246545	0.0976958	0.14885	0	0
	FRA2B	2	2q13	106.921	114.401	0.260316	0.0720635	0.188252	4	3
	FRA2C	2	2p24.2	16.7339	19.0902	0.300552	0.161231	0.13932	0	0
	FRA2D	2	2p16.2	54.0141	54.757	0.285789	0.129385	0.156405	4	1
	FRA2E	2	2p13	63.278	75.1205	0.230367	0.0795562	0.150811	2	1
	FRA2F	2	2q21.3	135.207	136.744	0.567001	0.517909	0.0490916	3	1
	FRA2G	2	2q31	170.386	189.877	0.371504	0.21585	0.155654	5	1
	FRA2H	2	2q32.1	181.804	189.093	0.467886	0.235613	0.232273	5	0
	FRA2I	2	2q33	189.598	219.707	0.347004	0.182323	0.164681	4	0
	FRA2J	2	2q37.3	237.316	243.161	0.237288	0.0222222	0.215066	3	1
	FRA2K	2	2q22.3	144.704	149.628	0.320961	0.157267	0.163694	0	0
	FRA3A	3	3p24.2	23.2448	26.3893	0.45605	0.0660378	0.390013	1	0
	FRA3B	3	3p14.2	58.6197	63.6509	0.379774	0.0820635	0.297711	0	0
	FRA3C	3	3q27	182.511	187.463	0.279661	0.0387227	0.240938	4	0
	FRA3D	3	3q25	149.151	160.823	0.326053	0.0924603	0.233592	1	0
	FRA4A	4	4p16.1	5.9534	13.6293	0.490894	0.215238	0.275656	5	2
	FRA4B	4	4q12	52.7093	68.9082	0.437665	0.327469	0.110196	0	0
	FRA4C	4	4q31.1	139.937	174.245	0.548943	0.153193	0.39575	2	0
	FRA4D	4	4p15	9.36011	31.1484	0.371683	0.0555556	0.316128	2	1
	FRA5A	5	5p13	33.9879	41.2615	0.477931	0.32114	0.156791	3	1
	FRA5B	5	5q15	92.603	98.1322	0.446246	0.163077	0.283169	3	1
	FRA5C	5	5q31.1	130.762	137.911	0.52907	0.356319	0.172751	4	1
	FRA5D	5	5q15	92.603	98.1322	0.446246	0.163077	0.283169	3	1
	FRA5E	5	5p14	20.3023	27.0387	0.367251	0.142131	0.22512	0	0
	FRA5F	5	5q21	97.5491	173.387	0.529302	0.336576	0.192725	5	0
	FRA5G	5	5q35	33.5273	180.237	0.387772	0.170607	0.217164	1	0
	FRA6A	6	6p23	10.8735	17.9878	0.31007	0.0971368	0.212933	1	0
	FRA6B	6	6p25.1	4.6891	6.79573	0.333913	0.0530328	0.28088	1	1
	FRA6C	6	6p22.2	25.2189	26.9918	0.46545	0.399949	0.0655008	2	0
	FRA6D	6	6q13	70.3857	88.9868	0.412923	0.170034	0.242889	0	0
	FRA6E	6	6q26	160.39	166.076	0.425045	0.0237636	0.401282	3	0
	FRA6F	6	6q21	21.1525	126.082	0.379442	0.148692	0.23075	3	1
	FRA6G	6	6q15	83.7774	92.7244	0.430423	0.156492	0.273931	0	0
	FRA7A	7	7p11.2	54.4871	57.8868	0.219966	0.104372	0.115594	2	1
	FRA7B	7	7p22	0.536894	8.79259	0.294319	0.0525463	0.241773	3	1
	FRA7C	7	7p14.2	35.1295	37.1568	0.204305	0.0767722	0.127533	4	1
	FRA7D	7	7p13	39.99	45.1513	0.245572	0.0888889	0.156683	1	1
	FRA7E	7	7q21.2	91.7415	97.6194	0.285091	0.0333333	0.251758	5	0
	FRA7F	7	7q22	93.5157	107.644	0.274576	0.099269	0.175307	7	3
	FRA7G	7	7q31.2	115.137	117.309	0.557468	0.469608	0.0878599	1	0
	FRA7H	7	7q32.3	128.766	132.333	0.350051	0.162452	0.187599	10	3
	FRA7I	7	7q36	148.639	158.38	0.227576	0.000861085	0.226715	4	0
	FRA7J	7	7q11	71.2445	71.8774	0.338393	0.181534	0.15686	4	2
	FRA8A	8	8q22.3	101.789	106.024	0.366751	0.100928	0.265823	5	1
	FRA8B	8	8q22.1	93.3641	99.1706	0.371267	0.165588	0.205679	5	2
	FRA8C	8	8q24.1	120.429	126.035	0.339467	0.078744	0.260723	2	0
	FRA8D	8	8q24.3	134.249	146.281	0.439362	0.0802571	0.359104	6	0
	FRA8E	8	8q24.1	120.429	126.035	0.339467	0.078744	0.260723	2	0
	FRA9A	9	9p21	19.3763	33.7868	0.750471	0.237896	0.512575	2	0
	FRA9B	9	9q32	108.425	118.165	0.512912	0.0899227	0.422989	3	0
	FRA9C	9	9p21	19.3763	33.7868	0.750471	0.237896	0.512575	2	0
	FRA9D	9	9q22.1	87.2835	91.7937	0.486539	0.0716967	0.414843	6	0
	FRA9E	9	9q32	108.425	118.165	0.512912	0.0899227	0.422989	3	0
	FRA9F	9	9q12	37.4227	96.7176	0.491525	0.0555556	0.43597	1	0
	FRA10A	10	10q23.3	88.8102	104.474	0.591915	0.277195	0.31472	3	0
	FRA10B	10	10q25.2	112.21	114.748	0.478814	0.125898	0.352915	3	2
	FRA10C	10	10q21	59.7422	72.6409	0.535677	0.224052	0.311624	2	0
	FRA10D	10	10q22.1	69.5564	75.4972	0.557499	0.270248	0.287251	2	0
	FRA10E	10	10q25.2	112.21	114.748	0.478814	0.125898	0.352915	3	2
	FRA10F	10	10q26.1	118.305	127.542	0.496717	0.097065	0.399652	3	0
	FRA10G	10	10q11.2	43.0846	54.0774	0.473907	0.0782405	0.395667	3	0
	FRA11A	11	11q13.3	65.6867	73.4722	0.433342	0.0777778	0.355564	9	2
	FRA11B	11	11q23.3	49.9198	128.457	0.580161	0.265608	0.314553	3	0
	FRA11C	11	11p15.1	14.5264	20.6182	0.407015	0.0669173	0.340098	1	1
	FRA11D	11	11p14.2	22.8436	27.1494	0.414826	0.145586	0.26924	1	0
	FRA11E	11	11p13	27.6764	36.6198	0.447818	0.139809	0.308009	1	0
	FRA11F	11	11q14.2	85.6348	88.1424	0.580161	0.272561	0.3076	2	0
	FRA11G	11	11q23.3	49.9198	128.457	0.580161	0.265608	0.314553	3	0
	FRA11H	11	11q13	59.5967	102.104	0.403422	0.157759	0.245664	2	1
	FRA11I	11	11p15.1	14.5264	20.6182	0.407015	0.0669173	0.340098	1	1
	FRA12A	12	12q13.1	48.1035	57.8446	0.327192	0.0992889	0.227903	7	0
	FRA12B	12	12q21.3	85.2533	90.0498	0.58614	0.37268	0.213461	0	0
	FRA12C	12	12q24.2	112.204	126.996	0.290064	0.0763899	0.213674	4	1
	FRA12D	12	12q24.13	110.562	122.5	0.454582	0.207855	0.246727	4	1
	FRA12E	12	12q24	106.977	125.02	0.448236	0.230608	0.217628	4	1
	FRA13A	13	13q13.2	34.6565	35.1489	0.563308	0.114104	0.449204	0	0
	FRA13B	13	13q21	61.9838	77.5631	0.578211	0.0985304	0.479681	0	0
	FRA13C	13	13q21.2	59.6456	61.2122	0.670097	0.165162	0.504935	1	0
	FRA13D	13	13q32	92.0509	101.183	0.591672	0.100367	0.491305	9	0
	FRA14B	14	14q23	58.7116	65.5692	0.705808	0.466716	0.239092	2	0
	FRA14C	14	14q24.1	65.0072	71.0017	0.743244	0.645005	0.0982387	2	0
	FRA15A	15	15q22	40.3279	89.6799	0.383691	0.13398	0.24971	5	2
	FRA16A	16	16p13.11	3.35543	20.8085	0.348417	0.0675635	0.280853	12	1
	FRA16B	16	16q22.1	61.6872	72.1111	0.568412	0.293881	0.274531	5	1
	FRA16C	16	16q22.1	61.6872	72.1111	0.568412	0.293881	0.274531	5	1
	FRA16D	16	16q23.2	79.2466	81.254	0.472197	0.134097	0.3381	1	0
	FRA16E	16	16p12.1	24.4114	28.9158	0.329574	0.0910062	0.238568	3	1
	FRA17A	17	17p12	9.15379	21.0948	0.610169	0.0570048	0.553165	5	0
	FRA17B	17	17q23.1	55.5157	58.2132	0.654586	0.296936	0.357649	6	3
	FRA18A	18	18q12.2	32.821	36.9157	0.549682	0.277471	0.272211	4	1
	FRA18B	18	18q21.3	49.8666	61.6566	0.465941	0.16497	0.300971	1	1
	FRA18C	18	18q22.2	66.4488	68.0984	0.480579	0.116165	0.364414	0	0
	FRA19A	19	19q13	22.2353	54.6191	0.373976	0.0743827	0.299593	2	0
	FRA19B	19	19p13	0.281042	17.9741	0.379024	0.0222222	0.356802	12	0
	FRA20A	20	20p11.23	16.2527	21.1473	0.315027	0.165473	0.149554	1	1
	FRA20B	20	20p12.2	9.95246	11.9072	0.299601	0.0359192	0.263682	0	0
	FRA22A	22	22q13	35.5907	50.3577	0.560605	0.066915	0.49369	8	1
	FRA22B	22	22q12.2	29.602	32.0268	0.540478	0.178211	0.362266	7	2
	a Cytogenetic position
	b Average upper 95th percentile ROHF values in the region from start to end
	c Number of miR genes within ±5Mbs and ±1Mbs range of FRAs
