# Supplementary material for: Mass Homozygotes Accumulation in the NCI-60 Cancer Cell Lines As Compared to HapMap Trios, and Relation to Fragile Site Location
Source: PLoS One. 2012 Feb 9;7(2):e31628. doi: 10.1371/journal.pone.0031628 (PMC3276511; doi:10.1371/journal.pone.0031628)
Supplement: Table S3 — Genes with ROHF elevation in parent involved in chemotaxis process (Shown in Figure 2 ). (XLS) [file pone.0031628.s007.xls]

## Sheet: Table S3
	Table S3 Genes with ROHF elevation in parent involved in chemotaxis process (Shown in Figure 2)
	Gene Name in Figure	Standard Name	Chromosome	Position (Mb)	NCI-60 ROHF	Parents ROHF	Children ROHF	FRAa
	Beta-catenin	CTNNB1	3	41.0006	0.44(0.0164)b	0.0676(0.0361)	0.0495(0.025)	N
	CCR1	CCR1	3	46.1729	0.39(0.0315)	0.0824(0.0397)	0.045(0.023)	N
	CCR2	CCR2	3	46.3621	0.36(0.0155)	0.1057(0.0476)	0.0062(0.013)	N
	CCR3	CCR3	3	46.3245	0.37(0.0141)	0.1085(0.0483)	0.0071(0.014)	N
	CCR5	CCR5	3	46.4275	0.36(0.0174)	0.0967(0.0427)	0.0187(0.017)	N
	CCXCR1	XCR1	3	46.1252	0.40(0.0305)	0.0792(0.0323)	0.0553(0.016)	N
	CXCL13	CXCL13	4	78.2669	0.41(0.0232)	0.0892(0.0324)	0.0782(0.027)	N
	ENA-78	CXCL5	4	74.8639	0.48(0.0371)	0.2422(0.0648)	0.1067(0.043)	N
	Galpha(i)-specific peptide GRCRs	.	.	.	.	.	.	.
	Galpha(q)-specific peptide GRCRs	GNAQ	9	80.6121	0.41(0.0026)	0.0073(0.008)	0(0)	N
	GCP2	CXCL6	4	74.6522	0.45(0.0402)	0.211(0.0695)	0.0905(0.051)	N
	GRO-1	CXCL1	4	74.7775	0.48(0.0446)	0.229(0.0721)	0.0978(0.048)	N
	GRO-2	CXCL2	4	74.9701	0.47(0.0000)	0.1767(0.0087)	0.1133(0.018)	N
	GRO-3	CXCL3	4	74.9022	0.46(0.0254)	0.1827(0.0403)	0.0833(0.033)	N
	IL-8	IL8	4	74.595	0.42(0.0365)	0.1835(0.0672)	0.0729(0.049)	N
	IP10	CXCL10	4	76.9431	0.36(0.0508)	0.0666(0.0337)	0(0)	N
	I-TAC	CXCL11	4	76.9	.	.	.	.
	LECT2	LECT2	5	135.303	0.38(0.0211)	0.0293(0.0196)	0.0067(0.013)	F
	MEK1(MAP2K1)	MAP2K1	15	66.7203	0.22(0.0000)	0.0204(0.0073)	0.025(0.015)	F
	MEK1/2	MAP2K2	19	4.14485	0.34(0.0000)	0(0)	0(0)	F
	MIG	CXCL9	4	76.9179	0.39(0.0719)	0.075(0.0357)	0(0)	N
	NAP-2	PPBP	4	74.8553	0.51(0.0000)	0.282(0)	0.1333(0)	N
	NF-KB	NFKB1	4	103.429	0.38(0.0354)	0.0414(0.0358)	0.0119(0.016)	N
	PF4	PF4	4	74.7866	0.48(0.0430)	0.2299(0.072)	0.0983(0.048)	N
	ROBO1	ROBO1	3	79.7028	0.31(0.0606)	0.0545(0.0403)	0.0526(0.077)	N
	ROBO2	ROBO2	3	77.1459	0.26(0.0232)	0.0388(0.0367)	0.007(0.014)	N
	SDF-1	CXCL12	10	44.7629	0.40(0.0206)	0.0482(0.0318)	0.0296(0.024)	F
	SLIT2	SLIT2	4	19.265	0.33(0.0210)	0.0179(0.019)	0.0206(0.038)	F
	a Whether there is a fragile site in ±5M range
	b Values are shown as mean(standard deviation)
