# Supplementary material for: Mass Homozygotes Accumulation in the NCI-60 Cancer Cell Lines As Compared to HapMap Trios, and Relation to Fragile Site Location
Source: PLoS One. 2012 Feb 9;7(2):e31628. doi: 10.1371/journal.pone.0031628 (PMC3276511; doi:10.1371/journal.pone.0031628)
Supplement: Table S4 — Genes with high ROHF difference between NCI-60 and HapMap involved in cell cycle G1_S process. (XLS) [file pone.0031628.s008.xls]

## Sheet: Table S4
	Table S4 Genes with high ROHF difference between NCI-60 and HapMap involved in cell cycle G1_S process
	Gene Symbol Name	Standard Name	Chromosome	Position (Mb)	NCI-60 ROHF	HapMap ROHF	FRAa
	14-3-3 eta	YWHAH	22	32.3	0.52(0.0087)b	0.084(0.053)	F
	Claspin	CLSPN	1	36.1774	0.60(0.0776)	0.15278(0.0339)	N
	GPS2	GPS2	17	7.21712	0.56(0)	0.01111(0.0000)	N
	Importin (karyopherin)-beta	KPNB1	17	45.7389	0.40(0.0093)	0.04000(0.0061)	N
	LATS2	LATS2	13	21.5956	0.50(0.0244)	0.00057(0.0025)	N
	p15	CDKN2B	9	22.2	0.50(0.0504)	0.025(0.026)	F
	p53	TP53	17	7.57969	0.61(0)	0(0)	N
	Rb protein	RB1	13	48.9476	0.58(0.0174)	0.04327(0.0228)	N
	TOB2	TOB2	22	41.8288	0.55(0.0272)	0.03758(0.0285)	F
	Ubiquitin	UBA52	19	18.6874	0.35(0.0169)	0.00833(0.0056)	N
	a Whether there is a fragile site in ±5M range
	b Values are shown as mean(standard deviation)
