# Supplementary material for: Mass Homozygotes Accumulation in the NCI-60 Cancer Cell Lines As Compared to HapMap Trios, and Relation to Fragile Site Location
Source: PLoS One. 2012 Feb 9;7(2):e31628. doi: 10.1371/journal.pone.0031628 (PMC3276511; doi:10.1371/journal.pone.0031628)
Supplement: Table S5 — PLINK ROH module parameters setting. (XLS) [file pone.0031628.s009.xls]

## Sheet: Table S5
	Table S5 PLINK ROH module parameters setting
	Parameter	Value
	homozyg-window-kb	5000 (default)
	homozyg-window-snp	50 (default)
	homozyg-window-het	1 (default)
	homozyg-window-missing	5 (default)
	homozyg-window-threshold	0.05 (default)
	homozyg-snp	80
	homozyg-kb	500
	homozyg-density	50 (default)
	homozyg-gap	1000 (default)
